# Supplementary material for: The Lipotubuloids of Ornithogalum umbellatum L. Contain Hyperstable Microtubules
Source: Plants (Basel). 2025 Dec 3;14(23):3677. doi: 10.3390/plants14233677 (PMC12693804; doi:10.3390/plants14233677)
Supplement: Supplementary file 1 [file plants-14-03677-s001.zip]

Archive with 9 entries (9 files):
- Figure S1.jpg
- Yogeeswaran - movie 1.avi
- Yogeeswaran - movie 2.avi
- Yogeeswaran - movie 3.avi
- Yogeeswaran - movie 4.avi
- Yogeeswaran - movie 5.avi
- Yogeeswaran - movie 6.avi
- Yogeeswaran - movie 7.avi
- Yogeeswaran - movie 8.avi
